# Supplementary material for: Antagonistic effects of intraspecific cooperation and interspecific competition on thermal performance
Source: eLife. 2020 Aug 18;9:e57022. doi: 10.7554/eLife.57022 (PMC7442485; doi:10.7554/eLife.57022)
Supplement: Source code 2. [file elife-57022-code2.zip]

Archive with 1 entries (1 files):
- SourceCodeFile2.nb
